# Supplementary material for: Preparation and Characterization of Highly Porous Polyacrylonitrile Electrospun Nanofibers Using Lignin as Soft Template via Selective Chemical Dissolution Technique
Source: Polymers (Basel). 2021 Nov 15;13(22):3938. doi: 10.3390/polym13223938 (PMC8617785; doi:10.3390/polym13223938)
Supplement: Supplementary file 1 [file polymers-13-03938-s001.zip]

Archive with 1 entries (1 files):
- polymers-1402998-supplementary.pdf
